# Supplementary material for: Comparison of the Properties of Epoxy Resins Containing Various Trifluoromethyl Groups with Low Dielectric Constant
Source: Polymers (Basel). 2023 Jun 28;15(13):2853. doi: 10.3390/polym15132853 (PMC10346801; doi:10.3390/polym15132853)
Supplement: Supplementary file 1 [file polymers-15-02853-s001.zip]

Archive with 1 entries (1 files):
- polymers-2465583-supplementary.pdf
